# Supplementary material for: Time-Dependent DCE-MRI Radiomics to Predict Response to Neoadjuvant Therapy in Breast Cancer: A Multicenter Study with External Validation
Source: Diagnostics (Basel). 2026 Feb 19;16(4):611. doi: 10.3390/diagnostics16040611 (PMC12939715; doi:10.3390/diagnostics16040611)
Supplement: Supplementary file 1 [file diagnostics-16-00611-s001.zip]

Archive with 1 entries (1 files):
- diagnostics-4144416-supplementary.pdf
